# Supplementary material for: Efficacy of Laser Therapy on Paralysis and Disability in Patients with Facial Palsy: A Systematic Review of Randomized Controlled Trials
Source: Healthcare (Basel). 2023 Aug 29;11(17):2419. doi: 10.3390/healthcare11172419 (PMC10487064; doi:10.3390/healthcare11172419)
Supplement: Supplementary file 1 [file healthcare-11-02419-s001.zip]

Archive with 1 entries (1 files):
- healthcare-2566175-supplementary.pdf
